# Supplementary material for: Functional Heterogeneity of Canine Osteosarcoma Cell Lines and Differential Expression of miR-27b-3p and IGF2BP3
Source: Cells. 2026 May 12;15(10):878. doi: 10.3390/cells15100878 (PMC13204439; doi:10.3390/cells15100878)
Supplement: Supplementary file 1 [file cells-15-00878-s001.zip]

Archive with 1 entries (1 files):
- cells-4281405-supplementary.xlsx
