# Supplementary material for: Functional Heterogeneity of Canine Osteosarcoma Cell Lines and Differential Expression of miR-27b-3p and IGF2BP3
Source: Cells. 2026 May 12;15(10):878. doi: 10.3390/cells15100878 (PMC13204439; doi:10.3390/cells15100878)
Supplement: Supplementary file 1 [file cells-15-00878-s001.zip › cells-4281405-supplementary.xlsx]

## Sheet: Table S1. List of primers
Table S1. Detailed characteristics of oligonucleotide primers used for RT-qPCR analysis
Transcript full name	Gene abbreviation	Sequence 5’-3’	Locus	Product length	Ann. Temp.	Ref. number
Insulin like growth factor 2 mRNA binding protein 3	IGF2BP3	F: AGATGCTAAAGTGAGGATGGTGA	1760-1782	199	61 °C	XM_049093709.1
		R: TGAAGTACTTGCCGTTTTGCC	1958-1938
Glyceraldehyde-3-phosphate Dehydrogenase	GAPDH	F: GATGGTGAAGGTCGGAGTGA	98-117	107	61,7°C	XM_049102479.1
		R: TGAAGGGGTCATTGATGGCG	204-185
Beta Actin	ACTB	F: TGGCACCCAGCACAATGAAG	1043-1062	190	61,7°C	NM_001195845.3
		R: GCAACTAAGTCATAGTCCGCC	1232-1212
miR-27b-3p	miR-27b-3p	TTCACAGTGGCTAAGTTCTGC	chr1: 71678117-71678179 [-]	not applicable*	58,8 °C	MI0008009
		* fixed amplicon size is not applicable because the PCR product includes the miRNA sequence plus a variable-length poly(A) tail and universal adapter sequence.

## Sheet: Table S2. List of antibodies
Table S2. List of antibodies used for Western blot analysis, including the applied working dilutions
Protein name	Abbreviation	Working dilution	Product number	Company
Beta Actin	ACTB	1/5000	AF7018	Affinity Biosciences
Insulin like growth factor 2 mRNA binding protein 3	IGF2BP3	1/500	DF15483	Affinity Biosciences
